# Supplementary material for: Tuberculous Pericarditis in Childhood: A Case Report and a Systematic Literature Review
Source: Pathogens. 2024 Jan 26;13(2):110. doi: 10.3390/pathogens13020110 (PMC10892678; doi:10.3390/pathogens13020110)
Supplement: Supplementary file 1 [file pathogens-13-00110-s001.zip]

Archive with 5 entries (5 files):
- Additional file 1_search strategy.pdf
- Additional file 2_Definition of TBP Diagnosis.pdf
- Additional file 3_variables included.pdf
- Additional file 4_List of countries.pdf
- Additional file 5_comorbidities.pdf
